# Supplementary material for: Real-World Clinical Utility of Targeted RNA Sequencing in Leukemia Diagnosis and Management
Source: Cancers (Basel). 2024 Jul 5;16(13):2467. doi: 10.3390/cancers16132467 (PMC11240350; doi:10.3390/cancers16132467)
Supplement: Supplementary file 1 [file cancers-16-02467-s001.zip]

Archive with 1 entries (1 files):
- cancers-3056722-supplementary.pdf
